# Supplementary material for: Evaluation of SARS-CoV-2 in semen, seminal plasma, and spermatozoa pellet of COVID-19 patients in the acute stage of infection
Source: PLoS One. 2021 Dec 14;16(12):e0260187. doi: 10.1371/journal.pone.0260187 (PMC8670700; doi:10.1371/journal.pone.0260187)
Supplement: S1 Data — (XLSX) [file pone.0260187.s002.xlsx]

## Sheet: VIVA26_STAT1_PAT
Subject Identifier for the Study	Patients included in the article	Investigateur	Date du consentement	Date d'inclusion	Critère d'inclusion 1	Critère d'inclusion 2	Critère d'inclusion 3	Critère d'inclusion 4	Critère d'exclusion 1	Critère d'exclusion 2	Critère d'exclusion 3	Mois de naissance	Année de naissance	Taille	Poids	Tabac	Nombre de cigarettes/jour	Année de début	Nombre de cigarettes/jour	Année de début	Année d’arrêt	Date de début des symptômes	Date de l'écouvillonage	Dyspnée	Toux	Expectoration	Douleur thoracique	Cyanose	Température	Céphalées	Myalgies	Nausées/vomissements	Diarrhées	Anosmie	Agueusie	Signes évocateurs d’une orchite	Diabète	Type du diabète	Insuffisance rénale chronique	Hypertension artérielle	Maladie respiratoire chronique	Maladie coronarienne	Déficit immunitaire	Autres pathologies notables	Autre pathologie 1	Autre pathologie 2	Beta bloquants	Type	Inhibiteurs calciques
01-15	1	DELAROCHE	27/08/2020	27/08/2020	Oui	Oui	Oui	Oui	Non	Non	Non	Février	1993	187	75	Non fumeur						23/08/2020	27/08/2020	Modérée	Sévère	Oui	Absente	Absente		Non	Non	Non	Oui	Non	Non	Non	Non		Non	Non	Non	Non	Non	Non			Non		Non
01-16	2	DELAROCHE	28/08/2020	27/08/2020	Oui	Oui	Oui	Oui	Non	Non	Non	Février	1963	183	75	Non fumeur						23/08/2020	27/08/2020	Absente	Absente	Non	Absente	Absente	38.0	Non	Oui	Non	Non	Non	Non	Non	Non		Non	Non	Non	Non	Non	Non			Non		Non
01-18	3	DELAROCHE	11/09/2020	11/09/2020	Oui	Oui	Oui	Oui	Non	Non	Non	Juillet	1980	183	92.0	Non fumeur						04/09/2020	11/09/2020	Absente	Modérée	Oui	Absente	Absente	38.0	Oui	Oui	Oui	Oui	Oui	Non	Non	Non		Non	Non	Non	Non	Non	Non			Non		Non
01-19	4	DELAROCHE	15/09/2020	15/09/2020	Oui	Oui	Oui	Oui	Non	Non	Non	Octobre	1999	174	66	Fumeur actuel	1	2013				10/09/2020	15/09/2020	Absente	Modérée	Non	Absente	Absente	37	Non	Non	Non	Non	Non	Non	Non	Non		Non	Non	Non	Non	Non	Non			Non		Non
01-20	5	DELAROCHE	17/09/2020	17/09/2020	Oui	Oui	Oui	Oui	Non	Non	Non	Juin	1985	186	104	Ancien fumeur			10	1997	2014	15/09/2020	17/09/2020	Absente	Absente	Non	Absente	Absente	38.5	Oui	Non	Non	Non	Oui	Non	Non	Non		Non	Non	Non	Non	Non	Non			Non		Non
01-22	6	DELAROCHE	12/10/2020	12/10/2020	Oui	Oui	Oui	Oui	Non	Non	Non	Octobre	1973	178	108	Non fumeur						10/10/2020	12/10/2020	Absente	Absente	Non	Absente	Absente	37	Oui	Non	Non	Non	Non	Non	Non	Non		Non	Non	Non	Non	Non	Non			Non		Non
01-23	7	DELAROCHE	14/10/2020	14/10/2020	Oui	Oui	Oui	Oui	Non	Non	Non	Janvier	1988	182	80	Non fumeur						09/10/2020	14/10/2020	Absente	Absente	Non	Absente	Absente	NC	Non	Oui	Non	Non	Oui	Oui	Non	Non		Non	Non	Non	Non	Non	Non			Non		Non
01-24	8	DELAROCHE	16/10/2020	16/10/2020	Oui	Oui	Oui	Oui	Non	Non	Non	Avril	1967	175	93	Non fumeur						11/10/2020	16/10/2020	Absente	Modérée	Non	Modérée	Absente	39.0	Non	Oui	Non	Oui	Non	Non	Non	Non		Non	Oui	Non	Non	Non	Non			Non		Non
01-25	9	DELAROCHE	27/10/2020	27/10/2020	Oui	Oui	Oui	Oui	Non	Non	Non	Février	1991	180	85	Fumeur actuel	04	2015				25/10/2020	27/10/2020	Absente	Modérée	Oui	Absente	Absente	38	Oui	Non	Non	Non	Oui	Non	Non	Non		Non	Non	Non	Non	Non	Non			Non		Non
01-26	10	DELAROCHE	29/10/2020	29/10/2020	Oui	Oui	Oui	Oui	Non	Non	Non	Mai	1969	182	90	Non fumeur						25/10/2020	29/10/2020	Absente	Modérée	Non	Absente	Absente	38.7	Oui	Non	Non	Non	Non	Non	Non	Non		Non	Non	Non	Non	Non	Non			Non		Non
01-28	11	DELAROCHE	30/10/2020	30/10/2020	Oui	Oui	Oui	Oui	Non	Non	Non	Juin	1966	181	79	Non fumeur						28/10/2020	30/10/2020	Modérée	Absente	Non	Modérée	Absente	38.0	Oui	Oui	Non	Non	Non	Non	Non	Non		Non	Non	Non	Non	Non	Non			Non		Non
01-29	12	DELAROCHE	30/10/2020	30/10/2020	Oui	Oui	Oui	Oui	Non	Non	Non	Mars	1990	187	90	Non fumeur						26/10/2020	30/10/2020	Absente	Modérée	Non	Absente	Absente	NC	Oui	Non	Non	Non	Non	Non	Non	Non		Non	Non	Non	Non	Non	Non			Non		Non
01-30	13	DELAROCHE	23/11/2020	23/11/2020	Oui	Oui	Oui	Oui	Non	Non	Non	Mars	1963	178	95	Non fumeur						19/11/2020	23/11/2020	Sévère	Sévère	Non	Modérée	Absente	39.2	Oui	Oui	Non	Non	Non	Non	Non	Non		Non	Non	Non	Non	Oui	Oui	VIH SOUS ANTI RETROVIRAL		Non		Non
01-31	14	DELAROCHE	26/11/2020	26/11/2020	Oui	Oui	Oui	Oui	Non	Non	Non	Décembre	1981	204	105	Non fumeur						21/11/2020	26/11/2020	Modérée	Modérée	Non	Modérée	Absente	38.0	Oui	Oui	Non	Oui	Oui	Oui	Non	Non		Non	Non	Non	Non	Non	Non			Non		Non
01-32	15	DELAROCHE	10/12/2020	10/12/2020	Oui	Oui	Oui	Oui	Non	Non	Non	Mai	1980	185	80	Non fumeur						10/12/2020	10/12/2020	Absente	Absente	Non	Absente	Absente	37.0	Non	Non	Non	Non	Non	Non	Non	Non		Non	Non	Non	Non	Non	Non			Non		Non
01-33	16	DELAROCHE	09/01/2021	09/01/2021	Oui	Oui	Oui	Oui	Non	Non	Non	Décembre	1999	185	75	Non fumeur						07/01/2021	09/01/2021	Absente	Absente	Non	Absente	Absente	37.0	Non	Non	Non	Non	Non	Non	Non	Non		Non	Non	Non	Non	Non	Oui	TROUBLES VISUELS		Non		Non
01-34	17	DELAROCHE	29/01/2021	29/01/2021	Oui	Oui	Oui	Oui	Non	Non	Non	Mars	1981	180	87	Non fumeur						26/01/2021	29/01/2021	Absente	Absente	Non	Absente	Absente	38.1	Oui	Oui	Non	Non	Non	Non	Non	Non		Non	Non	Non	Non	Non	Non			Non		Non
01-35	18	DELAROCHE	02/02/2021	02/02/2021	Oui	Oui	Oui	Oui	Non	Non	Non	Mai	1996	178	75	Ancien fumeur			10	2014	2020	27/01/2021	02/02/2021	Absente	Modérée	Non	Absente	Absente	38.0	Oui	Oui	Oui	Oui	Non	Non	Non	Non		Non	Non	Oui	Non	Non	Non			Non		Non
01-36	19	DELAROCHE	18/02/2021	18/02/2021	Oui	Oui	Oui	Oui	Non	Non	Non	Octobre	1981	175	98	Non fumeur						16/02/2021	18/02/2021	Absente	Absente	Non	Absente	Absente	37.0	Non	Non	Non	Non	Non	Non	Non	Non		Non	Non	Non	Non	Non	Non			Non		Non
01-37	20	DELAROCHE	23/02/2021	23/02/2021	Oui	Oui	Oui	Oui	Non	Non	Non	Octobre	1977	183	91	Ancien fumeur			05	1992	2015	22/02/2021	23/02/2021	Absente	Absente	Non	Absente	Absente	37.0	Oui	Oui	Non	Non	Non	Non	Non	Non		Non	Non	Non	Non	Non	Non			Non		Non
01-38	21	DELAROCHE	03/03/2021	03/03/2021	Oui	Oui	Oui	Oui	Non	Non	Non	Octobre	1978	179	94	Fumeur actuel	1	2020				27/02/2021	03/03/2021	Absente	Absente	Non	Absente	Absente	39.0	Oui	Oui	Oui	Oui	Non	Non	Non	Non		Non	Non	Non	Non	Non	Non			Non		Non
01-39	22	DELAROCHE	10/03/2021	10/03/2021	Oui	Oui	Oui	Oui	Non	Non	Non	Juin	1969	175	122	Non fumeur						08/03/2021	10/03/2021	Absente	Absente	Non	Absente	Absente	NC	Non	Non	Non	Non	Non	Non	Non	Non		Non	Oui	Non	Non	Non	Non			Non		Non
01-40	23	DELAROCHE	11/03/2021	11/03/2021	Oui	Oui	Oui	Oui	Non	Non	Non	Août	1993	182	75	Non fumeur						03/03/2021	11/03/2021	Absente	Modérée	Oui	Modérée	Absente	NC	Oui	Non	Non	Non	Non	Non	Non	Non		Non	Non	Non	Non	Non	Non			Non		Non
01-42	24	DELAROCHE	17/03/2021	17/03/2021	Oui	Oui	Oui	Oui	Non	Non	Non	Mars	1974	178	89	Non fumeur						17/03/2021	17/03/2021	Modérée	Modérée	Non	Absente	Absente	35.9	Oui	Oui	Non	Non	Non	Non	Non	Non		Non	Non	Non	Non	Non	Non			Non		Non
01-44	25	DELAROCHE	29/03/2021	29/03/2021	Oui	Oui	Oui	Oui	Non	Non	Non	Novembre	1972	172	90	Fumeur actuel	10	2001				27/03/2021	29/03/2021	Modérée	Absente	Oui	Modérée	Absente	36.5	Oui	Oui	Non	Non	Non	Non	Non	Non		Non	Non	Non	Non	Non	Oui	ANXIETE		Non		Non
01-45	26	DELAROCHE	30/03/2021	30/03/2021	Oui	Oui	Oui	Oui	Non	Non	Non	Janvier	1987	180	70	Non fumeur						30/03/2021	30/03/2021	Absente	Modérée	Non	Absente	Absente	NC	Non	Non	Non	Oui	Non	Non	Non	Non		Non	Non	Non	Non	Non	Non			Non		Non
01-46	27	DELAROCHE	30/03/2021	30/03/2021	Oui	Oui	Oui	Oui	Non	Non	Non	Mars	1996	182	68	Non fumeur						25/03/2021	30/03/2021	Absente	Absente	Non	Absente	Absente	NC	Oui	Non	Non	Non	Oui	Oui	Non	Non		Non	Non	Non	Non	Non	Non			Non		Non
01-47	28	DELAROCHE	12/04/2021	12/04/2021	Oui	Oui	Oui	Oui	Non	Non	Non	Juin	1987	175	80	Fumeur actuel	10	NC				12/04/2021	12/04/2021	Absente	Absente	Non	Absente	Absente	NC	Non	Non	Non	Non	Non	Non	Non	Non		Non	Non	Non	Non	Non	Non			Non		Non
01-48	29	DELAROCHE	13/04/2021	13/04/2021	Oui	Oui	Oui	Oui	Non	Non	Non	Octobre	1999	179	76	Fumeur actuel	10	2016				10/04/2021	13/04/2021	Absente	Modérée	Non	Absente	Absente	38.7	Oui	Oui	Non	Oui	Non	Non	Non	Non		Non	Non	Non	Non	Non	Non			Non		Non
01-49	30	DELAROCHE	15/04/2021	15/04/2021	Oui	Oui	Oui	Oui	Non	Non	Non	Janvier	1985	175	86	Non fumeur						11/04/2021	15/04/2021	Absente	Modérée	Non	Modérée	Absente	37.0	Oui	Oui	Non	Non	Non	Non	Non	Non		Non	Non	Non	Non	Non	Non			Non		Non
01-50	31	DELAROCHE	19/04/2021	19/04/2021	Oui	Oui	Oui	Oui	Non	Non	Non	Juin	1981	183	82	Non fumeur						19/04/2021	19/04/2021	Absente	Absente	Non	Absente	Absente	38	Non	Oui	Non	Non	Non	Non	Non	Non		Non	Non	Oui	Non	Non	Non			Non		Non
01-51	32	DELAROCHE	21/04/2021	21/04/2021	Oui	Oui	Oui	Oui	Non	Non	Non	Décembre	1973	180	105	Non fumeur						14/04/2021	21/04/2021	Absente	Modérée	Non	Absente	Absente	NC	Non	Non	Oui	Non	Non	Non	Non	Oui	Type 2	Non	Non	Non	Non	Non	Non			Non		Non
[truncated: 90 more columns]
